# Supplementary material for: Climate change contributions to future atmospheric river flood damages in the western United States
Source: Sci Rep. 2022 Aug 12;12:13747. doi: 10.1038/s41598-022-15474-2 (PMC9374734; doi:10.1038/s41598-022-15474-2)
Supplement: Supplementary file 1 — Supplementary Information 1. [file 41598_2022_15474_MOESM1_ESM.csv]

County	State	Difference in Estimated Damages from 1990s to 2090s (Millions USD)	Difference in Insured Losses from 1990s to 2090s (Thousands USD)	Ratio 2090s over 1990s	Difference in Estimated Damages from 2020 to 2050 (Millions USD)	Difference in Insured Losses from 2020 to 2050 (Thousands USD)	Ratio 2050 over 2020
Sonoma	California	283.2	9440.2	2.53	60.3	2009.2	1.26
Washoe	Nevada	275.5	9184	4.47	58.3	1944.2	1.5
Lewis	Washington	168.7	5624.3	2.05	50.8	1693.8	1.29
Sacramento	California	111.3	3711.6	2.8	23.4	780.1	1.29
Yuba	California	103.7	3456.3	4.89	21.4	714.8	1.53
Los Angeles	California	71.5	2382.9	1.91	17.3	576.9	1.18
King	Washington	70.7	2355	2.02	21.6	720.1	1.28
Marin	California	63.6	2118.6	1.85	19	634.9	1.22
Columbia	Oregon	59.4	1981.2	2.26	17.5	582.2	1.33
Snohomish	Washington	58.7	1958.2	2.26	17.6	586.3	1.33
Pierce	Washington	49.7	1656.9	2.47	13.3	443.6	1.34
Stanislaus	California	43.8	1460.6	4.55	9	299.9	1.49
Douglas	Nevada	41.3	1377.7	4.81	8.6	285.9	1.52
Napa	California	40.5	1350.4	1.95	11	366.6	1.21
Placer	California	37.7	1258	1.91	8.1	271.2	1.16
Sutter	California	33.1	1103.6	4.8	6.8	227.5	1.52
Clackamas	Oregon	30.2	1005.6	1.76	11.7	390	1.28
Skagit	Washington	28.8	961.5	2.09	8.2	273.2	1.27
Monterey	California	27.3	908.8	1.58	6.8	226.7	1.12
San Joaquin	California	27.2	908.2	4.02	5.7	190	1.45
Butte	California	25	833	4.17	5.2	174.2	1.46
Ventura	California	23.4	781.1	1.99	6.5	216.9	1.23
Jackson	Oregon	23	767.7	4.45	4.9	163.3	1.5
Tillamook	Oregon	23	765.2	1.79	8.4	280.7	1.27
San Diego	California	22.2	739.6	1.78	6	198.5	1.18
Orange	California	19.7	657.3	1.78	4.6	152.1	1.15
Solano	California	19	632.1	2.46	4.7	156.4	1.29
Contra Costa	California	18.1	602.5	2.74	4.4	147.2	1.34
El Dorado	California	15.5	515.5	4.22	3.3	109.5	1.47
Santa Clara	California	15.1	504.5	1.69	3.7	121.8	1.14
Maricopa	Arizona	14.3	477.4	1.67	4.1	136.2	1.17
Grays Harbor	Washington	12.8	428	1.95	3.3	110.8	1.22
Washington	Idaho	12.6	421.6	4.86	2.6	87.1	1.53
Santa Barbara	California	11.6	386.2	1.9	2.7	90.3	1.17
Lake	California	11.5	384.4	1.95	2.6	85.1	1.17
Marion	Oregon	10.9	364	2.22	3.1	103.6	1.31
Washington	Oregon	10.4	345.4	2.18	3.2	107.2	1.33
Santa Cruz	California	10	332.6	1.78	2.1	70.2	1.14
Plumas	California	9.7	322.4	4.33	2	65.7	1.47
Mason	Washington	8.9	298.2	2.18	2.6	87	1.31
Shasta	California	8.6	287.4	3.65	1.8	60.6	1.4
Cowlitz	Washington	8.5	282.5	1.55	3.8	127.3	1.23
Multnomah	Oregon	8.4	279.3	2.05	2.6	88.2	1.3
Tehama	California	8.4	278.5	2.51	1.9	62.5	1.26
Riverside	California	7.4	245.4	1.8	2.1	70	1.2
Thurston	Washington	7.3	241.8	1.82	2.4	80.3	1.25
San Bernardino	California	6.9	231.1	1.85	1.9	61.7	1.19
Whatcom	Washington	6.8	227.6	1.64	1.6	52.1	1.13
Siskiyou	California	6.8	226.7	4.86	1.4	47.5	1.54
Island	Washington	6.6	219.6	3.3	1.6	52.9	1.42
Mendocino	California	6.5	218.1	1.79	2.2	73	1.23
San Mateo	California	6.1	202.9	1.69	1.4	45.3	1.13
Humboldt	California	6	201.6	2.77	1.4	46.1	1.32
Josephine	Oregon	5.7	190.1	4.35	1.2	40.5	1.49
Coos	Oregon	5.5	182.1	2.48	1.6	54	1.37
Greenlee	Arizona	5	165.9	1.82	1.6	54.8	1.24
Nevada	California	4.9	163.7	4.14	1	33.9	1.45
Lane	Oregon	4.8	161.3	1.78	1.8	60	1.27
Clark	Washington	4.7	156.3	2.02	1.6	53.8	1.32
Del Norte	California	4.7	156.2	4.55	1	33	1.51
Gila	Arizona	4.3	144.4	2.02	1.2	39.1	1.23
Tulare	California	4.3	144.1	3.4	0.9	30.2	1.37
Amador	California	4.2	140.7	3.99	0.9	29.7	1.45
Douglas	Oregon	3.9	129.8	2.23	1.2	40.4	1.34
Colusa	California	3.7	124.6	1.84	0.8	28	1.16
Clatsop	Oregon	3.6	121.2	2	1.2	39.6	1.3
Pima	Arizona	3.4	113.3	1.91	1	34.4	1.24
Yavapai	Arizona	3.4	111.8	1.73	0.9	31	1.17
Mono	California	3.1	102.6	4.82	0.6	21.3	1.53
Fresno	California	2.9	97.7	2.3	0.6	21.3	1.23
Lyon	Nevada	2.9	96.3	4.15	0.6	19.8	1.45
Carson City	Nevada	2.9	95.6	3.79	0.6	21	1.44
Yamhill	Oregon	2.8	94.4	2.14	0.8	27.7	1.3
Klamath	Oregon	2.8	92.9	4.83	0.6	19.2	1.53
Pacific	Washington	2.7	89.7	2.24	0.8	27.2	1.33
Lincoln	Oregon	2.6	87.9	1.36	1.2	40.9	1.16
San Luis Obispo	California	2.6	87.9	1.51	0.5	17.8	1.09
Kitsap	Washington	2.6	86.7	2.04	0.8	26.8	1.29
Wahkiakum	Washington	2.5	83.2	1.97	0.8	26.5	1.28
Alameda	California	2.4	79.1	1.96	0.5	15.8	1.16
Clallam	Washington	2.1	69.5	2.32	0.5	16.7	1.27
Merced	California	2.1	69	1.45	0.8	27.9	1.17
Coconino	Arizona	2	67.8	1.72	0.6	18.5	1.17
Clark	Nevada	2	67.4	2	0.5	17.8	1.22
Yakima	Washington	2	66.6	1.58	0.8	25.4	1.2
Curry	Oregon	1.9	64.1	2.5	0.4	14.8	1.29
Madera	California	1.8	61.3	3.33	0.4	14.3	1.41
Yolo	California	1.8	61.3	1.5	0.5	15.4	1.11
Sierra	California	1.8	58.9	3	0.4	14.4	1.38
Glenn	California	1.7	57.3	1.85	0.4	13.9	1.17
Santa Cruz	Arizona	1.6	54.8	1.98	0.5	16.7	1.27
Navajo	Arizona	1.6	54.2	1.81	0.4	13.3	1.16
Whitman	Washington	1.6	52.1	2.41	0.5	15.5	1.37
Linn	Oregon	1.6	52.1	1.64	0.6	20.1	1.23
Pend Oreille	Washington	1.5	49.9	3.01	0.3	10.6	1.34
Polk	Oregon	1.5	48.8	2.14	0.5	15.8	1.34
Chelan	Washington	1.4	46.4	1.84	0.5	16.8	1.28
Pinal	Arizona	1.4	45.7	1.84	0.4	13.6	1.22
Payette	Idaho	1.3	43.7	3.59	0.3	10.1	1.45
San Francisco	California	1.3	42.5	2.19	0.3	10.4	1.24
Jefferson	Washington	1.2	40	2.82	0.3	10.7	1.4
Benton	Washington	1.1	37.7	1.71	0.5	15.7	1.28
Cochise	Arizona	1.1	37.1	3.34	0.3	9.2	1.45
Walla Walla	Washington	1.1	36.2	1.8	0.4	13.9	1.29
Skamania	Washington	1.1	35.6	2.22	0.3	11.6	1.36
Shoshone	Idaho	1	34.1	1.7	0.4	13.7	1.26
Benton	Oregon	1	33.2	2.31	0.3	9.6	1.33
Calaveras	California	0.9	28.9	1.8	0.2	7.8	1.19
Spokane	Washington	0.8	28.1	2.92	0.2	7.8	1.43
Benewah	Idaho	0.8	27.9	1.67	0.3	11.6	1.27
Kern	California	0.8	27.3	1.89	0.2	6.8	1.18
Dona Ana	New Mexico	0.8	27	3.46	0.3	9.2	1.75
Mohave	Arizona	0.8	25.5	1.83	0.2	6.6	1.18
San Benito	California	0.8	25.2	1.41	0.1	3.2	1.05
Meagher	Montana	0.7	24.9	4.92	0.2	5.1	1.53
Salt Lake	Utah	0.7	23.9	1.6	0.2	6.4	1.14
Lassen	California	0.7	23.7	1.52	0.1	4.5	1.09
Kittitas	Washington	0.6	21.6	1.27	0.3	8.7	1.1
Gallatin	Montana	0.6	19	3.52	0.1	4.1	1.41
Latah	Idaho	0.5	17.6	2.07	0.2	5.8	1.32
Columbia	Washington	0.4	15	2.34	0.1	4.5	1.35
Canyon	Idaho	0.4	14.6	2.5	0.1	4.3	1.38
Kootenai	Idaho	0.4	14.6	1.63	0.2	6.4	1.26
Wasco	Oregon	0.4	12.8	2.9	0.1	3.3	1.39
Klickitat	Washington	0.4	12.4	1.65	0.2	5.2	1.26
Catron	New Mexico	0.4	11.8	3.55	0.1	4	1.77
Graham	Arizona	0.3	10.9	1.65	0.1	3.4	1.18
Hood River	Oregon	0.3	9.9	4.46	0.1	2.1	1.51
Lincoln	New Mexico	0.3	9.8	2.01	0.1	2.9	1.26
Umatilla	Oregon	0.3	9.8	1.59	0.1	4.2	1.24
Yellowstone	Montana	0.3	9.6	1.37	0.1	2.7	1.1
Lewis and Clark	Montana	0.3	9	2.79	0.1	2.1	1.33
Lake	Oregon	0.3	8.6	2.57	0.1	2.1	1.31
Lincoln	Montana	0.2	8.2	1.5	0.1	2.9	1.17
Trinity	California	0.2	7.8	2.79	0.1	1.8	1.31
Santa Fe	New Mexico	0.2	7.5	2.27	0.1	2.5	1.38
Deschutes	Oregon	0.2	7.3	1.96	0.1	2.6	1.3
Davis	Utah	0.2	7	1.24	0.1	4.1	1.14
Ada	Idaho	0.2	6.7	1.93	0	1.6	1.2
Musselshell	Montana	0.2	6.4	1.61	0.1	1.9	1.16
Missoula	Montana	0.2	6.3	1.6	0.1	2.7	1.25
Washington	Utah	0.2	6.2	1.4	0	1.5	1.09
Box Elder	Utah	0.2	6.1	1.35	0.1	2.4	1.13
Larimer	Colorado	0.2	5.5	2.38	0.1	1.7	1.38
Weber	Utah	0.2	5.5	1.95	0	1.4	1.19
Lea	New Mexico	0.2	5.3	3.18	0	1.5	1.53
Gooding	Idaho	0.2	5.3	4.92	0	1.1	1.53
Otero	Colorado	0.2	5.1	1.27	0	1.3	1.06
Imperial	California	0.1	4.7	1.88	0	1	1.16
El Paso	Colorado	0.1	4.6	1.35	0.1	2.4	1.18
Eddy	New Mexico	0.1	4.2	3.17	0	1.1	1.46
Blaine	Idaho	0.1	4.1	1.35	0	1.6	1.13
Grant	Oregon	0.1	4	2.74	0	1	1.35
Asotin	Washington	0.1	4	2.59	0	0.9	1.28
Ravalli	Montana	0.1	3.4	2.36	0	1	1.32
La Plata	Colorado	0.1	3.1	1.62	0	0.7	1.12
Park	Montana	0.1	3	1.1	0	1.2	1.04
Lincoln	Washington	0.1	2.9	1.74	0	0.9	1.21
Curry	New Mexico	0.1	2.8	2.51	0	1	1.52
Valley	Montana	0.1	2.7	1.32	0	1.4	1.17
Big Horn	Wyoming	0.1	2.5	2.75	0	0.7	1.41
Harney	Oregon	0.1	2.4	1.22	0	1.6	1.15
Boulder	Colorado	0.1	2.3	2.08	0	0.6	1.27
Union	Oregon	0.1	2.3	2.15	0	0.8	1.35
Sweet Grass	Montana	0.1	2.2	1.2	0	0.9	1.08
Utah	Utah	0.1	2.2	1.28	0	0.5	1.06
Elko	Nevada	0.1	2.2	1.48	0	0.5	1.09
Yuma	Arizona	0.1	2.1	1.43	0	0.6	1.11
Sherman	Oregon	0.1	2.1	1.69	0	0.9	1.27
San Miguel	Colorado	0.1	2	1.5	0	0.7	1.16
La Paz	Arizona	0.1	1.8	1.32	0	0.7	1.13
Delta	Colorado	0.1	1.7	1.43	0	0.6	1.13
Fergus	Montana	0.1	1.7	1.45	0	0.5	1.12
Idaho	Idaho	0.1	1.7	3.06	0	0.4	1.35
Dawson	Montana	0	1.6	2.75	0	0.5	1.41
Chaves	New Mexico	0	1.6	3.27	0	0.5	1.69
Otero	New Mexico	0	1.6	3.43	0	0.5	1.74
Lincoln	Idaho	0	1.5	1.66	0	0.6	1.26
Douglas	Washington	0	1.5	1.56	0	0.7	1.24
Carbon	Montana	0	1.4	1.34	0	0.5	1.12
Park	Wyoming	0	1.4	1.21	0	0.5	1.07
Storey	Nevada	0	1.4	1.64	0	0.4	1.18
San Juan	Washington	0	1.4	1.68	0	0.6	1.28
Gem	Idaho	0	1.3	2.51	0	0.3	1.33
Lemhi	Idaho	0	1.2	1.28	0	0.5	1.11
Nez Perce	Idaho	0	1.2	1.69	0	0.5	1.27
Jefferson	Colorado	0	1.2	1.46	0	0.5	1.18
Okanogan	Washington	0	1.2	1.42	0	0.4	1.14
Adams	Colorado	0	1.1	1.37	0	0.6	1.19
Phillips	Montana	0	1.1	1.25	0	0.3	1.07
Pitkin	Colorado	0	1.1	2.02	0	0.3	1.31
Elmore	Idaho	0	1.1	1.32	0	0.6	1.17
Cache	Utah	0	1.1	2.19	0	0.3	1.25
Cascade	Montana	0	1	1.23	0	0.5	1.12
Bonner	Idaho	0	0.9	1.42	0	0.3	1.12
Wheeler	Oregon	0	0.8	1.45	0	0	0.99
Denver	Colorado	0	0.8	2.09	0	0.2	1.24
Boise	Idaho	0	0.8	1.49	0	0.2	1.09
Mesa	Colorado	0	0.7	1.36	0	0.2	1.11
Eagle	Colorado	0	0.7	1.43	0	0.3	1.17
Carbon	Wyoming	0	0.7	1.27	0	0.5	1.19
Wallowa	Oregon	0	0.6	1.71	0	0.3	1.28
Malheur	Oregon	0	0.6	1.18	0	0.1	1.02
Valencia	New Mexico	0	0.6	2.01	0	0.2	1.26
Grant	New Mexico	0	0.5	1.64	0	0.2	1.21
Stevens	Washington	0	0.5	1.44	0	0.2	1.14
Summit	Utah	0	0.5	1.37	0	0.3	1.19
Kings	California	0	0.5	1.73	0	0.2	1.22
San Juan	New Mexico	0	0.5	2.81	0	0.1	1.39
Tuolumne	California	0	0.5	1.47	0	0.1	1.11
Uinta	Wyoming	0	0.5	1.42	0	0.2	1.13
Bingham	Idaho	0	0.5	1.27	0	0.2	1.14
Minidoka	Idaho	0	0.5	1.49	0	0.1	1.09
Iron	Utah	0	0.4	2.05	0	0.1	1.28
Gunnison	Colorado	0	0.4	1.41	0	0.2	1.17
Routt	Colorado	0	0.4	1.23	0	0.2	1.12
Fremont	Wyoming	0	0.4	1.52	0	0.1	1.16
Rio Arriba	New Mexico	0	0.4	1.46	0	0.1	1.15
Grand	Colorado	0	0.4	1.54	0	0.1	1.17
Madison	Idaho	0	0.4	1.76	0	0.2	1.3
Colfax	New Mexico	0	0.4	1.66	0	0.1	1.22
Nye	Nevada	0	0.4	1.75	0	0.1	1.24
Cibola	New Mexico	0	0.3	1.5	0	0.1	1.14
Adams	Idaho	0	0.3	2.75	0	0.1	1.41
Jefferson	Idaho	0	0.3	1.19	0	0.1	1.08
Bernalillo	New Mexico	0	0.3	1.42	0	0.1	1.17
Laramie	Wyoming	0	0.3	1.69	0	0.1	1.24
Custer	Montana	0	0.3	1.17	0	0.1	1.04
Montrose	Colorado	0	0.3	1.21	0	0.1	1.08
Glacier	Montana	0	0.3	1.41	0	0.1	1.16
Sandoval	New Mexico	0	0.3	1.7	0	0.1	1.13
Clearwater	Idaho	0	0.3	1.21	0	0.1	1.1
Weld	Colorado	0	0.2	1.53	0	0.1	1.17
Douglas	Colorado	0	0.2	1.32	0	0.1	1.15
Rio Blanco	Colorado	0	0.2	1.24	0	0.1	1.08
Flathead	Montana	0	0.2	1.15	0	0.1	1.07
Fremont	Colorado	0	0.2	1.86	0	0.1	1.28
Teton	Wyoming	0	0.2	1.22	0	0.1	1.11
Pueblo	Colorado	0	0.2	1.32	0	0.1	1.15
Sheridan	Wyoming	0	0.2	1.23	0	0.1	1.09
Morrow	Oregon	0	0.2	1.44	0	0	0.99
Apache	Arizona	0	0.2	1.77	0	0.1	1.24
Deer Lodge	Montana	0	0.2	1.69	0	0.1	1.27
Twin Falls	Idaho	0	0.2	1.23	0	0.1	1.08
Wibaux	Montana	0	0.2	1.26	0	0	1.05
Carbon	Utah	0	0.1	1.97	0	0	1.28
Baker	Oregon	0	0.1	1.52	0	0.1	1.21
Stillwater	Montana	0	0.1	1.05	0	0	1.01
Taos	New Mexico	0	0.1	1.39	0	0	1.14
Uintah	Utah	0	0.1	1.26	0	0.1	1.17
Gilliam	Oregon	0	0.1	1.46	0	0	1.11
Caribou	Idaho	0	0.1	1.49	0	0	1.09
Bannock	Idaho	0	0.1	1.41	0	0	1.12
Emery	Utah	0	0.1	1.06	0	0	1.01
Jefferson	Oregon	0	0.1	1.06	0	0	0.99
Hill	Montana	0	0.1	1.2	0	0	1.04
Crook	Oregon	0	0.1	1.03	0	0	1
Costilla	Colorado	0	0.1	1.32	0	0	1.08
Franklin	Idaho	0	0.1	1.65	0	0	1.14
Arapahoe	Colorado	0	0.1	1.63	0	0	1.19
Morgan	Utah	0	0.1	1.25	0	0	1.14
Sevier	Utah	0	0.1	1.31	0	0	1.1
Rosebud	Montana	0	0.1	1.33	0	0	1.11
Alamosa	Colorado	0	0.1	1.65	0	0	1.15
Madison	Montana	0	0.1	1.04	0	0	1.01
Sanpete	Utah	0	0.1	1.46	0	0	1.11
Adams	Washington	0	0.1	1.22	0	0	1.14
Teton	Idaho	0	0.1	1.38	0	0	1.2
Humboldt	Nevada	0	0.1	1.41	0	0	1.13
Blaine	Montana	0	0.1	1.16	0	0	1.02
Wheatland	Montana	0	0	1.03	0	0	1.02
Clear Creek	Colorado	0	0	1.5	0	0	1.17
Garfield	Colorado	0	0	1.28	0	0	1.09
White Pine	Nevada	0	0	1.69	0	0	1.14
Silver Bow	Montana	0	0	1.35	0	0	1.11
Lake	Montana	0	0	1.24	0	0	1.09
Sierra	New Mexico	0	0	2.48	0	0	1.41
San Juan	Colorado	0	0	1.05	0	0	1.02
Logan	Colorado	0	0	1.43	0	0	1.22
Phillips	Colorado	0	0	1.2	0	0	1.08
Custer	Idaho	0	0	1.2	0	0	1.08
Mineral	Montana	0	0	1.28	0	0	1.05
Yuma	Colorado	0	0	1.24	0	0	1.07
Garfield	Washington	0	0	1.44	0	0	0.99
Roosevelt	New Mexico	0	0	1.17	0	0	1.1
Montezuma	Colorado	0	0	1.29	0	0	1.12
Roosevelt	Montana	0	0	1.44	0	0	1.09
Beaverhead	Montana	0	0	1.19	0	0	1
Archuleta	Colorado	0	0	1.45	0	0	1.11
Summit	Colorado	0	0	1.16	0	0	1.09
Prowers	Colorado	0	0	1.27	0	0	1.06
Natrona	Wyoming	0	0	1.45	0	0	1.13
Morgan	Colorado	0	0	1.23	0	0	1.06
Toole	Montana	0	0	1	0	0	1
Sheridan	Montana	0	0	1	0	0	1
Daniels	Montana	0	0	1	0	0	1
Pondera	Montana	0	0	1	0	0	1
Chouteau	Montana	0	0	1	0	0	1
McCone	Montana	0	0	1	0	0	1
Garfield	Montana	0	0	1	0	0	1
Petroleum	Montana	0	0	1	0	0	1
Judith Basin	Montana	0	0	1	0	0	1
Prairie	Montana	0	0	1	0	0	1
Golden Valley	Montana	0	0	1	0	0	1
Franklin	Washington	0	0	1	0	0	1
Fallon	Montana	0	0	1	0	0	1
Treasure	Montana	0	0	1	0	0	1
Lewis	Idaho	0	0	1	0	0	1
Carter	Montana	0	0	1	0	0	1
Valley	Idaho	0	0	1	0	0	1
Crook	Wyoming	0	0	1	0	0	1
Fremont	Idaho	0	0	1	0	0	1
Clark	Idaho	0	0	1	0	0	1
Butte	Idaho	0	0	1	0	0	1
Washakie	Wyoming	0	0	1	0	0	1
Hot Springs	Wyoming	0	0	1	0	0	1
Camas	Idaho	0	0	1	0	0	1
Owyhee	Idaho	0	0	1	0	0	1
Sublette	Wyoming	0	0	1	0	0	1
Power	Idaho	0	0	1	0	0	1
Jerome	Idaho	0	0	1	0	0	1
Platte	Wyoming	0	0	1	0	0	1
Bear Lake	Idaho	0	0	1	0	0	1
Oneida	Idaho	0	0	1	0	0	1
Modoc	California	0	0	1	0	0	1
Moffat	Colorado	0	0	1	0	0	1
Jackson	Colorado	0	0	1	0	0	1
Sedgwick	Colorado	0	0	1	0	0	1
Daggett	Utah	0	0	1	0	0	1
Lander	Nevada	0	0	1	0	0	1
Washington	Colorado	0	0	1	0	0	1
Juab	Utah	0	0	1	0	0	1
Kit Carson	Colorado	0	0	1	0	0	1
Elbert	Colorado	0	0	1	0	0	1
Grand	Utah	0	0	1	0	0	1
Cheyenne	Colorado	0	0	1	0	0	1
Alpine	California	0	0	1	0	0	1
Lincoln	Nevada	0	0	1	0	0	1
Kiowa	Colorado	0	0	1	0	0	1
Crowley	Colorado	0	0	1	0	0	1
Wayne	Utah	0	0	1	0	0	1
Piute	Utah	0	0	1	0	0	1
San Juan	Utah	0	0	1	0	0	1
Saguache	Colorado	0	0	1	0	0	1
Esmeralda	Nevada	0	0	1	0	0	1
Bent	Colorado	0	0	1	0	0	1
Custer	Colorado	0	0	1	0	0	1
Garfield	Utah	0	0	1	0	0	1
Hinsdale	Colorado	0	0	1	0	0	1
Mineral	Colorado	0	0	1	0	0	1
Dolores	Colorado	0	0	1	0	0	1
Mariposa	California	0	0	1	0	0	1
Baca	Colorado	0	0	1	0	0	1
Conejos	Colorado	0	0	1	0	0	1
Union	New Mexico	0	0	1	0	0	1
Mora	New Mexico	0	0	1	0	0	1
Harding	New Mexico	0	0	1	0	0	1
Guadalupe	New Mexico	0	0	1	0	0	1
De Baca	New Mexico	0	0	1	0	0	1
Ferry	Washington	0	0	1	0	0	1
Boundary	Idaho	0	0	1	0	0	1
Liberty	Montana	0	0	1	0	0	1
Richland	Montana	0	0	1	0	0	1
Teton	Montana	0	0	1	0	0	1
Grant	Washington	0	0	1	0	0	1
Powell	Montana	0	0	1	0	0	1
Granite	Montana	0	0	1	0	0	1
Broadwater	Montana	0	0	1	0	0	1
Jefferson	Montana	0	0	1	0	0	1
Big Horn	Montana	0	0	1	0	0	1
Powder River	Montana	0	0	1	0	0	1
Campbell	Wyoming	0	0	1	0	0	1
Johnson	Wyoming	0	0	1	0	0	1
Weston	Wyoming	0	0	1	0	0	1
Bonneville	Idaho	0	0	1	0	0	1
Niobrara	Wyoming	0	0	1	0	0	1
Converse	Wyoming	0	0	1	0	0	1
Lincoln	Wyoming	0	0	1	0	0	1
Cassia	Idaho	0	0	1	0	0	1
Goshen	Wyoming	0	0	1	0	0	1
Albany	Wyoming	0	0	1	0	0	1
Sweetwater	Wyoming	0	0	1	0	0	1
Rich	Utah	0	0	1	0	0	1
Tooele	Utah	0	0	1	0	0	1
Eureka	Nevada	0	0	1	0	0	1
Pershing	Nevada	0	0	1	0	0	1
Duchesne	Utah	0	0	1	0	0	1
Wasatch	Utah	0	0	1	0	0	1
Churchill	Nevada	0	0	1	0	0	1
Gilpin	Colorado	0	0	1	0	0	1
Lincoln	Colorado	0	0	1	0	0	1
Park	Colorado	0	0	1	0	0	1
Millard	Utah	0	0	1	0	0	1
Lake	Colorado	0	0	1	0	0	1
Teller	Colorado	0	0	1	0	0	1
Mineral	Nevada	0	0	1	0	0	1
Chaffee	Colorado	0	0	1	0	0	1
Beaver	Utah	0	0	1	0	0	1
Ouray	Colorado	0	0	1	0	0	1
Huerfano	Colorado	0	0	1	0	0	1
Rio Grande	Colorado	0	0	1	0	0	1
Las Animas	Colorado	0	0	1	0	0	1
Kane	Utah	0	0	1	0	0	1
Inyo	California	0	0	1	0	0	1
McKinley	New Mexico	0	0	1	0	0	1
Los Alamos	New Mexico	0	0	1	0	0	1
San Miguel	New Mexico	0	0	1	0	0	1
Quay	New Mexico	0	0	1	0	0	1
Torrance	New Mexico	0	0	1	0	0	1
Socorro	New Mexico	0	0	1	0	0	1
Hidalgo	New Mexico	0	0	1	0	0	1
Luna	New Mexico	0	0	1	0	0	1
Broomfield	Colorado	0	0	1	0	0	1
Sanders	Montana	0	0	0.91	0	0	0.99
